# Supplementary material for: Deciphering Reserve Mobilization, Antioxidant Potential, and Expression Analysis of Starch Synthesis in Sorghum Seedlings under Salt Stress
Source: Plants (Basel). 2021 Nov 15;10(11):2463. doi: 10.3390/plants10112463 (PMC8623787; doi:10.3390/plants10112463)
Supplement: Supplementary file 1 [file plants-10-02463-s001.zip]

Archive with 1 entries (1 files):
- plants-1429008-supplementary.pdf
